# Supplementary material for: Morphological identification of Lucilia sericata, Lucilia cuprina and their hybrids (Diptera, Calliphoridae)
Source: Zookeys. 2014 Jun 25;(420):69–85. doi: 10.3897/zookeys.420.7645 (PMC4109482; doi:10.3897/zookeys.420.7645)
Supplement: Supplementary material 1 — Character-taxon matrix [file zookeys-420-069-s001.xlsx]

## Sheet: Sheet1
	L. cuprina						hybrids						L. sericata
	C_EGT_01	C_SA_BFN_01	C_SA_BFN_02	C_SA_BRT_01	C_SA_BRT_02	C_SA_DBN_12	C_SA_DBN_01	C_SA_DBN_06	C_SA_NEL_01	C_SA_NEL_02	C_THA_03	C_ZIM_02	S_FRC_02	S_GER_01	S_JPN_04	S_NAM_01	S_NAM_02	S_SA_CT_01	S_SA_CT_05	S_SA_GHT_01	S_SA_GHT_02	S_SA_PTA_02	S_SA_WTB_02	S_USA_01
Extent of metallic sheen on parafrontal sclerites of females (0 = enclosing; 1 = not enclosing)	0	1	0	0	1	0	1	0	0	0	0	0	1	0	1	1	1	1	0	1	0	0	1	1
Frontal stripe (0 = equal, 1 = one and a half times; 2 = twice as wide, 3 = more than twice as wide)	2	0	2	0	1	2	2	1	0	0	2	2	2	2	3	2	2	2	2	3	3	3	2	3
Clypeus colour (0 = light brown; 1 = dark brown; 2 = black)	1	1	2	2	1	1	1	2	1	1	1	2	1	0	0	0	0	0	0	0	0	0	0	0
Number of setulae on quadrat between anterior margin & discal setae (0 = 1 hair; 1 = 2; 2 = 3 etc.)	21	16	20	31	16	14	26	22	14	15	21	19	34	37	33	31	26	34	43	32	29	32	31	26
Humeral callus - posterior slope of humeral callus behind the basal setae (0 = 0; 1 = 1; 2 =2 etc.)	0	1	1	0	3	2	4	3	2	4	2	4	6	8	5	7	6	2	7	5	5	5	7	4
Notopleura - posterior edge of notopleuron behind the posterior notopleural setae (0 = 0, 1 = 1, 2 =2 etc.)	2	3	4	0	3	2	1	5	2	3	2	5	8	6	8	8	9	8	8	6	7	5	9	4
Colour of fore femora (0 = metallic coppery green; 1 = metallic coppery brown; 2 = brown; 3 = black)	0	0	1	0	1	1	0	0	0	0	0	0	2	3	2	2	3	3	3	2	2	2	2	2
Number of occipital bristles (0 = 1+1, 1 = 2+2 or more)	0	0	0	0	0	0	0	0	0	0	0	0	1	1	1	1	1	1	1	1	1	1	1	1
Second pair of presutural acrostichals (0 = do not extend, 1 = extend beyond point on insertion)	0	0	0	0	0	0	0	0	0	0	0	0	1	1	1	1	1	1	1	1	1	1	1	1
Distance between outer and inner vertical setae (0 = equal, 1 = 0.1, 2 = 0.2 etc)	0	0	0	0	0	0	0	0	0	0	0	0	7	9	7	5	5	6	5	3	7	7	5	3
Size of angle formed by inner vertical seta relative other vertical setae (0 = right, 1 = obtuse)	0	0	0	0	0	0	0	0	0	0	0	0	1	1	1	1	1	1	1	1	1	1	1	1
